# Supplementary material for: Preparation and Flame-Retardant Mechanism of MgAlZn-Based Hydrotalcite-like Coal Spontaneous Combustion Inhibitor
Source: Materials (Basel). 2024 Dec 27;18(1):70. doi: 10.3390/ma18010070 (PMC11721735; doi:10.3390/ma18010070)
Supplement: Supplementary file 1 [file materials-18-00070-s001.zip]

Archive with 1 entries (1 files):
- materials-3009004-supplementary.pdf
